# Supplementary material for: The potential of new nicotine and tobacco products as tools for people who smoke to quit combustible cigarettes – a systematic review of common practices and guidance towards a robust study protocol to measure cessation efficacy
Source: Harm Reduct J. 2024 Jul 5;21:130. doi: 10.1186/s12954-024-01047-1 (PMC11225172; doi:10.1186/s12954-024-01047-1)
Supplement: Supplementary file 2 — Supplementary Material 2 [file 12954_2024_1047_MOESM2_ESM.xlsx]

## Sheet: Tabelle1
Reference	Participants (N)	Region / Country	Study type	Study length / months	Use	Control group CC	Control group NS	Control group Quitters: cessation without investigational product but with NRT/counseling or without aid	Intervention	Compliance monitoring (Y/N)	Compliance marker	familiarization	THR products evaluated	Endpoints efficacy/use behavior	Endpoints efficacy/use behavior	Endpoints efficacy/use behavior	Endpoints efficacy/use behavior	BoE/BoPH	Smokeless type	Cochrane review	Intention to quit 0: no info; 1: yes; 2: no
1	48	Belgium	RCT	2	controlled + free	CC			EC	y	CO	n	EC	QA	Abstinence	Use		2		y	2
2	20558	USA	Longitudinal	24	free				Observational	n		n	EC			Use		0			0
3	34	Canada	RCT	0.178571	controlled				NP	y	Cotinine	y	NP	QA			PK	0			0
4	220	Denmark / Sweden	Cross-sectional	0.0357143	free	CC	NS	FS	Observational	y	CeVal/AB/AT	n	NP	QA				18			0
5	40	USA	RCT	6	free				EC	y	CO	n	EC			Use		4		y	1
6	30	Australia	RCT	6	free				EC	n		n	EC	QA	Abstinence	Use		0		y	2
7	18	Portugal	Cross-sectional	0.0357143	free		NS		Observational	n		n	EC		Abstinence	Use		0			0
8	11	New Zealand	Interventional	2	free				EC	n		y	EC	QA	Abstinence	Use		0			1
9	57	USA	RCT	0.5	free	CC			Smokeless	n		y	Smokeless	QA	Abstinence	Use		2	snus		2
10	301	Germany	RCT	1.5	free	CC	NS		CC	n		n	CC					21			0
11	14	Italy	Interventional	12	free				EC	y	CO	n	EC		Abstinence	Use		1		y	2
12	300	Italy	RCT	12	free			placebo EC	EC	y	CO	n	EC	QA	Abstinence	Use		2		y	2
13	220	Italy	RCT	3	free				HTP / EC	y	CO	y	HTP / EC	QA	Abstinence	Use		16		y	2
14	12	Italy	RCT	0.0357143	controlled	CC			HTP	y	CO	y	HTP					1			0
15	68	USA	RCT	4	free	CC			EC	y	CO / NNAL	n	EC	QA	Abstinence	Use		1		y	2
16	24	Sweden	RCT	0.178571	controlled	CC			NP	n		y	NP	QA			PK	0			2
17	5100000	South Korea	Longitudinal	60	free	CC	NS	Quitters	Observational	n		n	HTP / EC					0			0
18	520	USA	RCT	9	free				EC	y	CO	n	EC			Use		5		y	2
19	300	USA	RCT	0.25	free	CC		Quitters	EC	y	CO	y	EC			Use		13			2
20	420	UK	RCT	3	free	CC			EC	y	CO	y	EC	QA		Use		22			2
21	48	Canada	Cross-over	0.75	controlled	CC		Quitters	EC	y	CO / Cot	n	EC	QA		Use		3		y	2
22	24	USA	RCT	0.392857	controlled + free				EC	y	CO / Cot	y	EC	QA			PK	0			0
23	105	USA	RCT	0.178571	controlled			Quitters	EC	y	CO / Cot	y	EC			Use		4			0
24	24	UK	RCT	0.321429	controlled + free	CC			EC	y	Cotinine	y	EC	QA		Use		0			2
25	450	USA	RCT	6	free	CC			EC	y	CO	y	EC					10		y	0
26	376	USA	RCT	6	free			Quitters	EC	y	CO	y	EC	QA	Abstinence	Use		0		y	1
27	40	USA / UK	Cross-over	0.107143	controlled + free	CC			EC	y	CO / Cot	y	EC	QA			PK	0			0
28	11522	USA	Longitudinal		free		NS		Observational	n		n	Smokeless					1	snus		0
29	20	Italy	RCT	0.0714286	free	CC	NS		EC	y	CO	n	EC		Abstinence	Use		3			0
30	959	Italy	Longitudinal	72	free				Observational	y	CO	n	EC	QA	Abstinence	Use		0			0
31	1600	Australia	RCT	12	free			NRT	EC	n		n	EC		Abstinence	Use		0			0
32	889	Canada	Longitudinal	12	free				Observational	n		n	EC	QA	Abstinence	Use		0			1
33	180	Japan	RCT	0.214286	free	CC		Quitters	HTP	y	CO / Cot	n	HTP			Use	PK	16			2
34	335	UK	RCT	12	free	CC		Quitters	HTP	y	CO / Cot / CeVal	n	HTP			Use		23			2
35	145	UK	RCT	1	free	CC			EC	y	CO	n	EC					6		y	1
36	5128	Switzerland	Longitudinal	15	free				Observational	n		n	EC	QA	Abstinence	Use		0			0
37	17986	USA	Longitudinal	6	free				Observational	n		n	EC	QA	Abstinence	Use		0			0
38	20	Poland	Interventional	0.5	free				EC	n		n	EC	QA		Use		21		y	1
39	6847	Italy	Longitudinal	12	free				Observational	n		n	EC		Abstinence			0			1
40	84	USA	RCT	0.75	free			placebo EC	EC	n		n	EC	QA		Use		0			0
41	886	UK	RCT	12	free			NRT	EC	y	CO	n	EC	QA	Abstinence	Use		0		y	1
42	1140	UK	RCT	3	free			NRT	EC	y	CO / Cot / AB	n	EC		Abstinence	Use		0		y	1
43	1094	USA	Longitudinal	48	free				Observational	n		n	EC		Abstinence			0			1
44	3334	Japan	Longitudinal	60	free				Observational	n		n	HTP	QA		Use		1			0
45	32	Italy	RCT	1	free	CC		NRT	HTP	y	CO / Cot	y	HTP	QA			PK	0			0
46	2229	USA	Longitudinal	24	free				Observational	n		n	EC			Use		0			0
47	264	USA	RCT	2	free	CC		NRT	EC	y	CO	n	EC	QA		Use		9		y	2
48	391	USA	RCT	3	free	CC		NRT	Smokeless	y	CO	n	Smokeless	QA		Use		3	snus		0
49	160	USA	RCT	3	free	CC		Quitters	HTP	y	CO	n	HTP	QA		Use		21			0
50	160	Japan	RCT	0.178571	free	CC		Quitters	HTP	y	CO	n	HTP	QA		Use		17			2
51	160	Poland	RCT	0.178571	free	CC		Quitters	HTP	y	CO	n	HTP	QA		Use		17			2
52	40	Greece	RCT	4	free	CC		placebo EC	EC	y	CO	n	EC			Use		3		y	1
53	70	Greece	RCT	4	free	CC			EC	y	CO	n	EC			Use		3		y	1
54	1090	Poland	Cross-sectional	0	free	CC		FS	Observational	n		n	EC / HTP			Use		0			0
55	90	USA	RCT	0.214286	free	CC		Quitters	EC	y	Cotinine	n	EC	QA			PK	10			0
56	6794	USA	Longitudinal	24	free				Observational	n		n	EC	QA	Abstinence	Use		0			1
57	50	UK	RCT	0.5	free				EC	n		y	EC	QA	Abstinence	Use		1		y	1
58	2740	Germany	Longitudinal	12	free				Observational	n		n	EC		Abstinence	Use		0			1
59	167	USA	RCT	0.214286	free			Quitters	Smokeless	y	Cotinine	y	Smokeless	QA		Use		28	snus, strips, orbs, sticks		0
60	1536	USA	Longitudinal	24	free	CC	NS	FS	Observational	n		n	EC		Abstinence	Use		0			0
61	98	Turkey	RCT	3	free			Quitters	EC	n		n	EC					2		y	0
62	22	USA	RCT	0.0714286	free				EC	y	CO	n	EC	QA	Abstinence	Use		0			2
63	150	South Korea	RCT	6	free			NRT	EC	y	CO / Cot	y	EC		Abstinence	Use		0		y	1
64	886	UK	RCT	24	free			NRT	EC	y	CO	y	EC	QA	Abstinence			0			1
65		USA	RCT	0.25	free			NRT	EC	n		n	EC					0			0
66	210	Italy	RCT	12	free			Quitters	EC	y	CO	n	EC	QA	Abstinence	Use		2		y	0
67	984	USA	RCT	6	free	CC			HTP	y	Cotinine	y	HTP			Use		17			2
68	40	Poland	RCT	0.178571	free	CC			HTP	n		y	HTP	QA		Use		17			0
69	1213	Hong Kong	Longitudinal	6	free				Observational	y	CO	n	HTP	QA	Abstinence	Use		0			1
70	1355	Italy	Longitudinal	24	free	CC			Observational	y	CO	n	EC	QA	Abstinence	Use		0			0
71	12	USA	Interventional	1	free				EC	y	CO	y	EC	QA	Abstinence	Use		1		y	1
72	35	Sweden	RCT	0.285714	controlled	CC			Smokeless	n		y	NP	QA			PK	0			0
73	40	UK	Interventional	1	free				EC	y	CO	y	EC	QA		Use	PK	3		y	1
74	24	USA	RCT	0.75	free			placebo EC	EC	y	CO	n	EC	QA	Abstinence	Use		2		y	2
75	2900	USA	RCT	24	free				EC	y	CO / Cot	n	EC	QA	Abstinence	Use		0			0
76	80	Japan	RCT	1	free	CC	NS		EC	y	Cotinine	n	EC			Use		14			0
77	1563	Australia	RCT	12	free			NRT	EC	n		n	EC		Abstinence	Use		0		y	0
78	79	USA	RCT	0.5	free	CC			EC	y	CO / Cot	y	EC			Use		15		y	2
79	135	UK	RCT	6	free			NRT	EC	y	CO	y	EC	QA	Abstinence	Use		0		y	1
80	29	USA	Interventional	0.5	free	CC			EC	y	CO	y	EC	QA		Use	PK	1		y	2
81	105	USA	RCT	0.178571	free			Quitters	EC	y	CO / Cot	y	EC	QA		Use		18			0
82	15	USA	RCT	0.214286	controlled	CC			EC	y	CO / Cot	n	EC	QA			PK	0			2
83	151	USA	RCT	0.5	controlled + free	CC			Smokeless	n		y	Smokeless	QA		Use		0	snus		0
84	7044	Japan	Longitudinal	24	free	CC	NS	FS	Observational	n		n	HTP		Abstinence	Use		0			0
85	163	USA	RCT	6	free	CC	NS		HTP / Smokeless	y	CO / Cot	y	HTP / Smokeless	QA		Use		11	snus		2
86	208	Japan	Longitudinal	20.4	free	CC	NS	FS	Observational	y	Cotinine	n	HTP					3			0
87	27	USA	RCT	0.5	free				EC	y	Cotinine	y	EC	QA		Use	PK	4		y	2
88	1870	USA	Longitudinal	24	free	CC		Quitters	Observational	n		n	EC	QA	Abstinence	Use		0			0
89	34	Italy	Interventional	8	free	CC			EC	y	CO / Cot / OHCot	y	EC	QA	Abstinence	Use		2		y	1
90	2443	USA	Longitudinal	24	free				Observational	n		n	EC		Abstinence	Use		0			1
91	71	Italy	Interventional	12	free				EC	n		y	EC		Abstinence	Use		0		y	0
92	50	Italy	Interventional	6	free				EC	y	CO	y	EC	QA	Abstinence	Use		0		y	2
93	40	Italy	Interventional	24	free				EC	y	CO	y	EC	QA	Abstinence	Use		0		y	2
94	871	UK	Interventional	12	free				EC	y	CO	y	EC	QA	Abstinence	Use		0			1
95	90	Poland	Cross-sectional	0.0357143	free	CC	NS		EC	y	CO	n	EC			Use		11			0
96	186	USA	RCT	6	free	CC			EC	y	CO	y	EC		Abstinence	Use		5		y	0
97	28302	Sweden	Longitudinal	96	free	CC	NS		Observational	n		n	Smokeless		Abstinence	Use		0	snus		0
98	42	USA	RCT	0.25	controlled + free	CC			Smokeless	y	Cotinine	y	NP	QA		Use	PK	0			2
99	153	USA	RCT	0.25	free	CC		NRT	EC	n		n	EC			Use	PK	26			0
100	80	Germany	Interventional	3	free			Quitters	EC	y	CO / Cot	n	EC	QA		Use		3			0
101	70	Japan	RCT	1	controlled	CC			HTP	y	Cotinine	n	HTP			Use		12			0
102	459	Japan	Cross-sectional	0.0357143	free	CC	NS		Observational	y	CO / Cot	n	EC	QA		Use		13			0
103	181	UK	Cross-sectional	0.0357143	free	CC		NRT	Observational	y	CO	n	EC			Use		9			0
104	3000	India	Cross-sectional	0.0357143	free				Observational	n		n	EC	QA	Abstinence	Use		0			0
105	55414	USA	Interventional	12	free				EC	n		n	EC	QA	Abstinence	Use		0			0
106	60	Germany	Cross-sectional	0.107143	free	CC	NS		Observational	y	CO / Cot	n	EC / HTP / Smokeless			Use			smokeless, NP		0
107	73	USA	Cross-sectional	0.107143	free	CC	NS		Observational	y	Cotinine	n	EC			Use		4			0
108		LMICs	Cross-sectional	0.107143	free				Observational	n		n	EC	QA				0			0
109	36	USA	RCT	0.25	free	CC		Quitters	EC	y	CO / Cot	n	EC	QA		Use	PK	11			2
110	28	USA	RCT	0.357143	free	CC			EC	y	CO / Cot	n	EC	QA		Use		2		y	2
111	92	UK	RCT	3	free				EC	y	CO	n	EC		Abstinence	Use		1		y	1
112	80	Poland	RCT	0.285714	free	CC			HTP	n		n	HTP	QA		Use		21			2
113	99	USA	RCT	0.75	free			placebo EC	EC	y	CO	n	EC	QA	Abstinence	Use		0		y	0
114	263	USA	RCT	3	free			placebo CC	EC	n		n	EC	QA	Abstinence	Use		4			0
115	18	USA	RCT	2	controlled	CC			EC	y	CO	y	EC	QA			PK	0			0
116	206	UK	Interventional	21	free				EC	y	CO	y	EC	QA		Use		22			2
117	1125	New Zealand	RCT	12	free			NRT	EC	y	CO	n	EC	QA	Abstinence	Use		4		y	1
118	3929	South Korea	Longitudinal		free	CC		FS	Observational	n		n	EC		Abstinence	Use		0			0
119	60	Japan	RCT	0.178571	free	CC		Quitters	EC	y	Cotinine	n	EC			Use		15			0
120	189306	China	Longitudinal	36	free	CC			Observational	n		n	EC	QA		Use		0			0
